# Supplementary material for: Exploring Two Pandemics in Academic Arena: Physical Activity and Sedentary Behaviors Profile of University Students in Bangladesh
Source: Eur J Investig Health Psychol Educ. 2021 Apr 16;11(2):358–71. doi: 10.3390/ejihpe11020027 (PMC8314348; doi:10.3390/ejihpe11020027)
Supplement: Supplementary file 1 [file ejihpe-11-00027-s001.zip]

Archive with 1 entries (1 files):
- ejihpe-1140441-supplementary.pdf
